# Supplementary material for: Total Synthesis of Resvebassianol A, a Metabolite of Resveratrol by Beauveria bassiana
Source: Antioxidants (Basel). 2021 Sep 23;10(10):1509. doi: 10.3390/antiox10101509 (PMC8532873; doi:10.3390/antiox10101509)
Supplement: Supplementary file 1 [file antioxidants-10-01509-s001.zip]

Archive with 1 entries (1 files):
- antioxidants-1370518-supplementary.pdf
